# Supplementary material for: Differences in the phospholipid profile of melanocytes and melanoma cells irradiated with UVA and treated with cannabigerol and cannabidiol
Source: Sci Rep. 2023 Sep 26;13:16121. doi: 10.1038/s41598-023-43363-9 (PMC10522606; doi:10.1038/s41598-023-43363-9)
Supplement: Supplementary file 2 — Supplementary Table S3. [file 41598_2023_43363_MOESM2_ESM.csv]

Name	32m	31m	33m	34m	35m	36m	21m	22m	23m	24m	25m	26m	51m	52m	53m	54m	55m	56m	61m	62m	63m	66m	65m	64m	1m	2m	3m	4m	5m	6m	41m	44m	43m	42m	45m	46m	81m	82m	83m	84m	88m	86m	71m	72m	73m	74m	75m	77m
Label	Melanocytes+CBG	Melanocytes+CBG	Melanocytes+CBG	Melanocytes+CBG	Melanocytes+CBG	Melanocytes+CBG	Melanocytes+CBD	Melanocytes+CBD	Melanocytes+CBD	Melanocytes+CBD	Melanocytes+CBD	Melanocytes+CBD	Melanocytes+UVA	Melanocytes+UVA	Melanocytes+UVA	Melanocytes+UVA	Melanocytes+UVA	Melanocytes+UVA	Melanocytes+UVA+CBD	Melanocytes+UVA+CBD	Melanocytes+UVA+CBD	Melanocytes+UVA+CBD	Melanocytes+UVA+CBD	Melanocytes+UVA+CBD	Melanocytes	Melanocytes	Melanocytes	Melanocytes	Melanocytes	Melanocytes	Melanocytes+CBG+CBD	Melanocytes+CBG+CBD	Melanocytes+CBG+CBD	Melanocytes+CBG+CBD	Melanocytes+CBG+CBD	Melanocytes+CBG+CBD	Melanocytes+UVA+CBG+CBD	Melanocytes+UVA+CBG+CBD	Melanocytes+UVA+CBG+CBD	Melanocytes+UVA+CBG+CBD	Melanocytes+UVA+CBG+CBD	Melanocytes+UVA+CBG+CBD	Melanocytes+UVA+CBG	Melanocytes+UVA+CBG	Melanocytes+UVA+CBG	Melanocytes+UVA+CBG	Melanocytes+UVA+CBG	Melanocytes+UVA+CBG
PC(34:1)	0.850443621	0.845737918	0.879868854	0.879954686	0.919483787	0.923421717	0.84181149	0.699041918	0.870975557	0.652645769	0.948303098	0.846295413	2.059402153	2.247843578	2.212757669	2.15742254	2.259859012	2.089113155	1.557144305	1.26654741	1.072882284	1.689017728	1.617739109	1.469585289	0.867799613	0.862997875	0.97763206	0.897912945	0.867846897	0.872469498	0.82497526	0.685061079	0.783878001	0.639592854	1.004727133	0.913999046	0.949683829	1.019349776	0.886918716	0.939762012	0.871898164	0.995204222	1.118316794	1.166172602	0.895962037	1.213026234	1.16183504	1.055433273
PC(32:0)	0.431440858	0.438814701	0.468785164	0.489224551	0.393573881	0.491289389	0.415198819	0.290405893	0.479240376	0.398568455	0.500037508	0.445613959	1.166728751	1.26975144	1.256888809	1.12752359	1.234019871	1.064576876	0.629330103	0.489522628	0.552881088	0.647238119	0.585797448	0.639852832	0.440245773	0.447770103	0.520872404	0.499208725	0.43249877	0.464181207	0.406894843	0.284597775	0.431316338	0.390597086	0.455034132	0.481263075	0.521903173	0.415032446	0.410296734	0.40354918	0.382502026	0.421746309	0.451975081	0.450727602	0.461709987	0.46483634	0.420710606	0.459532342
PCp(46:11)	0.517143533	0.504184787	0.536595805	0.551900378	0.477470461	0.570943461	0.514198958	0.419658373	0.551900378	0.555946018	0.58429321	0.528651352	1.357875468	1.431509169	1.434756475	1.406791073	1.432937698	1.43541149	0.722046117	0.564174613	0.572843949	0.866393035	0.748905142	0.868307546	0.527697483	0.514474273	0.596217562	0.563163651	0.524692814	0.539440156	0.503914979	0.411265205	0.496710341	0.544827097	0.531706821	0.57094346	0.397769058	0.541069554	0.542265183	0.450923721	0.541597278	0.523212341	0.518562279	0.519463362	0.478380936	0.622229988	0.537852012	0.62360496
PC(36:4)	0.385483465	0.373269368	0.418435368	0.400210681	0.336876826	0.406985912	0.32947294	0.259278022	0.363456639	0.315242381	0.413786086	0.342231162	1.065218476	1.085143463	1.104159971	1.120128068	1.070531141	1.246926784	0.500356505	0.438979029	0.483357949	0.589043992	0.594521498	0.584955292	0.393350474	0.38088711	0.464928187	0.408378246	0.370194314	0.384529396	0.322883481	0.254092461	0.327110975	0.308937533	0.376545338	0.369609655	0.305761733	0.36157455	0.359064771	0.307135257	0.350154064	0.322894469	0.359348251	0.40418962	0.40365134	0.423042224	0.426976083	0.420105783
PC(36:1)	0.286003156	0.291692106	0.258081308	0.311332305	0.273787094	0.320392754	0.276795744	0.258071678	0.292271144	0.215743355	0.263816448	0.278497103	0.716703294	0.855257484	0.773544115	0.807665843	0.830209592	0.772538276	0.686045617	0.527163223	0.376000847	0.744430215	0.668158249	0.594889373	0.291839956	0.297645007	0.286757009	0.317686026	0.300864939	0.302714242	0.271259829	0.252910245	0.26304403	0.211428488	0.240072968	0.300776871	0.351303298	0.441849744	0.353091145	0.407196099	0.343960578	0.421214602	0.49270728	0.485385152	0.313997621	0.53463819	0.479860851	0.427240285
PC(36:2)	0.338104982	0.341927348	0.289822699	0.37060847	0.305975718	0.375868329	0.32614994	0.259710794	0.366826751	0.271063121	0.312364465	0.344474942	0.875526684	0.790470616	0.880798347	0.923294117	0.806114289	0.910836431	0.438641509	0.348106565	0.344093341	0.487354882	0.433870933	0.584187301	0.345005083	0.348905457	0.322025221	0.378171908	0.336237052	0.355128806	0.319626942	0.254516579	0.330144076	0.265641858	0.284251663	0.372032937	0.389693867	0.282266684	0.338350181	0.254052824	0.330784563	0.271965482	0.315025502	0.320518865	0.287351721	0.350010688	0.311599349	0.419554224
PC(34:2)	0.316554695	0.333001462	0.209668414	0.341676142	0.301279627	0.376543129	0.317833453	0.245436211	0.334703159	0.210665076	0.223646308	0.341535718	0.772719987	0.692183141	0.720218599	0.88499701	0.681662202	0.948400633	0.344758115	0.294312355	0.299220568	0.390770218	0.352265007	0.434605429	0.323014995	0.33979741	0.232964905	0.348649124	0.331076513	0.355766372	0.311476784	0.240527487	0.301232843	0.206451774	0.20351814	0.368858575	0.282858267	0.264759515	0.294459294	0.233584821	0.288426792	0.258332409	0.24759991	0.270987886	0.24987855	0.280645086	0.252991243	0.312126852
PC(34:0)	0.162175338	0.154932546	0.173418866	0.168596726	0.146823141	0.17617773	0.156503788	0.123979229	0.166876351	0.13019336	0.186907	0.161462962	0.457202473	0.429014281	0.480503019	0.434115702	0.455511146	0.417405804	0.344236936	0.288186543	0.240387584	0.355335162	0.354044147	0.315494844	0.165485039	0.158094434	0.192687629	0.172037475	0.161344111	0.166456661	0.153373712	0.121499645	0.150188716	0.127589493	0.17008537	0.174379999	0.198881206	0.214450572	0.19040629	0.207752611	0.184892036	0.212526665	0.247225607	0.265347549	0.200747233	0.255196181	0.254268994	0.226583485
PC(38:5)	0.202413791	0.20378494	0.209595273	0.217822078	0.193863658	0.243164833	0.153276906	0.121422957	0.163435601	0.127508962	0.183053248	0.158133829	0.479235387	0.499859146	0.536179383	0.524824951	0.534687875	0.52130361	0.276803436	0.198247289	0.231238065	0.327364974	0.330072453	0.314239115	0.206544685	0.207943816	0.232883637	0.222267427	0.213036986	0.229747575	0.150211368	0.118994498	0.147092041	0.124958782	0.166578455	0.170784535	0.180394874	0.20444211	0.196244904	0.172866015	0.192703645	0.192473047	0.198795918	0.182536046	0.193106486	0.235108427	0.237052897	0.22568164
PC(36:3)	0.189986738	0.180288354	0.150143929	0.197576483	0.172842671	0.211069418	0.178540781	0.139020857	0.189512137	0.136071017	0.156816992	0.187457722	0.458520577	0.441909317	0.427922844	0.500577123	0.423706512	0.561796078	0.194210554	0.156479553	0.17817748	0.210788864	0.19733185	0.263328619	0.193864019	0.183967708	0.166826588	0.201608656	0.189937001	0.199423108	0.174969965	0.13624044	0.170560923	0.133349596	0.142703463	0.202454339	0.207553717	0.136383135	0.17037704	0.125656753	0.159314038	0.126547516	0.139478996	0.144078434	0.148795688	0.15138528	0.141720662	0.189118514
PC(38:4)	0.063402989	0.062344199	0.050361794	0.060131869	0.050762723	0.065572447	0.056898876	0.056287129	0.062586231	0.067101535	0.0570767	0.063193402	0.159745894	0.135265705	0.142604414	0.14773315	0.127592038	0.151709488	0.09124228	0.101416683	0.102459196	0.109616459	0.117435483	0.104820378	0.064696928	0.063616529	0.055957549	0.06135905	0.055783212	0.061954315	0.055760898	0.055161387	0.056327608	0.065759504	0.051939797	0.068248874	0.063730548	0.072893365	0.06970404	0.0606748	0.066627163	0.067195783	0.065528784	0.093379337	0.085563487	0.078724834	0.084340335	0.075280364
PC(38:3)	0.118592907	0.120512205	0.119793616	0.137307128	0.118565464	0.137664837	0.13420047	0.102431752	0.144312593	0.134313709	0.137097137	0.133970882	0.289984277	0.286762677	0.322931772	0.315740242	0.312464728	0.297906606	0.173188098	0.132531921	0.137712455	0.169136202	0.169839448	0.203517231	0.121013171	0.122971637	0.133104017	0.140109314	0.130291718	0.130068818	0.131516461	0.100383117	0.129881334	0.131627435	0.124758395	0.144688553	0.123251357	0.114595271	0.137889535	0.117340561	0.130397779	0.114992076	0.124380995	0.122028669	0.11500342	0.121470987	0.121976047	0.146162907
PC(40:5)	0.088505906	0.085594282	0.086320231	0.092797315	0.084802724	0.096798505	0.096917399	0.082975586	0.098478784	0.077354151	0.099747822	0.095115689	0.196560351	0.240828463	0.217199595	0.23400695	0.239941705	0.23844766	0.129346467	0.113744882	0.088127194	0.140097302	0.141850625	0.14505933	0.090312149	0.087341104	0.095911367	0.094691138	0.093189807	0.091457393	0.094979051	0.081316075	0.088630905	0.075807068	0.090770518	0.102724945	0.065034262	0.090644775	0.093855272	0.083688846	0.081468907	0.092141516	0.092894619	0.104730517	0.073594859	0.100615701	0.10187491	0.104179352
PCp(40:7)	0.046978374	0.04438421	0.03602815	0.044623442	0.041722609	0.052412107	0.04401506	0.034849843	0.043712759	0.047384087	0.038430026	0.047539326	0.099311501	0.111059617	0.093830461	0.107665076	0.102751687	0.114766875	0.088892465	0.066967469	0.087204792	0.08359814	0.099879767	0.085734795	0.047937116	0.045290011	0.040031278	0.045534124	0.045849021	0.049520131	0.043134759	0.034152846	0.039341483	0.046436405	0.034971324	0.051342472	0.054941918	0.048031106	0.049258716	0.051072947	0.045052096	0.059205806	0.063841184	0.061660248	0.072824562	0.060038883	0.071732093	0.061573395
PC(40:6)	0.080438084	0.082083053	0.074795919	0.080080349	0.070805137	0.085878182	0.075473608	0.073845811	0.079263202	0.067337389	0.080613379	0.078705439	0.174415982	0.183910299	0.194710263	0.199948075	0.19513139	0.184303001	0.119415811	0.093823884	0.087080259	0.129226654	0.108700348	0.124799057	0.082079678	0.083758217	0.083106577	0.081714641	0.077807843	0.081139628	0.073964136	0.072368895	0.071336882	0.065990641	0.073358175	0.085001874	0.064360096	0.077990395	0.075318269	0.072069392	0.071080651	0.074197258	0.085762576	0.086388273	0.072720565	0.092808571	0.078066897	0.08962874
PCp(46:12)	0.068325223	0.067718797	0.0548126	0.076718229	0.072848966	0.083315656	0.079253271	0.065127064	0.077501068	0.049833826	0.06029386	0.077931311	0.166368071	0.150381703	0.163994477	0.166858218	0.163017703	0.159264835	0.131592007	0.081313679	0.093183429	0.138476205	0.095217955	0.104906315	0.069719615	0.069100813	0.060902888	0.078283907	0.080053809	0.078718496	0.077668206	0.063824522	0.069750961	0.04883715	0.054867412	0.084165816	0.056276046	0.076501118	0.057955448	0.072697947	0.056062763	0.073723282	0.094507331	0.07486951	0.077817311	0.099451454	0.068384053	0.075342082
PCp(34:0)	0.085453276	0.074631196	0.079014581	0.088046764	0.070933548	0.096628086	0.073272017	0.055356282	0.084453019	0.071650059	0.08252634	0.085818595	0.195524009	0.186677017	0.19421211	0.200684514	0.184266259	0.212425696	0.125624969	0.099464055	0.092355577	0.127145718	0.133988982	0.160669419	0.08719722	0.076154282	0.087793979	0.089843636	0.077948954	0.091296377	0.071806576	0.054249156	0.076007717	0.070217058	0.075098969	0.092684082	0.082577836	0.068144832	0.086112145	0.059867087	0.078138909	0.060577143	0.090221897	0.091581456	0.077125973	0.091314075	0.096228801	0.115390275
PC(32:1)	0.052490594	0.051035302	0.049077301	0.053037391	0.048358509	0.054776918	0.050484158	0.043466602	0.051413797	0.04648025	0.051803817	0.049166735	0.141503037	0.13355904	0.142490947	0.15463326	0.138144298	0.167783355	0.086101474	0.097947468	0.071180079	0.105054984	0.126756915	0.096349756	0.053561831	0.052076839	0.054530334	0.054119786	0.053141219	0.051754458	0.049474475	0.04259727	0.046272417	0.045550645	0.047141473	0.053100074	0.050108388	0.063402398	0.058148651	0.051963645	0.059362372	0.059554397	0.061836738	0.09018506	0.059442354	0.075448854	0.091034843	0.069196894
PCp(36:3)	0.067816558	0.066201303	0.06496274	0.063343234	0.062378101	0.076016125	0.066490943	0.049415996	0.062696875	0.063042574	0.070015398	0.069667083	0.139396366	0.181986218	0.144746564	0.150180085	0.16661485	0.162512684	0.098106674	0.097958281	0.06104548	0.098657339	0.117191259	0.097305905	0.069200569	0.06755235	0.072180823	0.064635953	0.068547364	0.071821735	0.065161124	0.048427676	0.056427187	0.061781722	0.063714012	0.07524045	0.059188466	0.060559115	0.05972956	0.060221099	0.05615955	0.060909605	0.070458685	0.090195016	0.050978969	0.070854165	0.084164937	0.069883586
PCp(42:8)	0.048980722	0.043884778	0.043457025	0.046518278	0.043133303	0.058993135	0.04645125	0.056316939	0.046518278	0.048329365	0.047319872	0.054623273	0.104979842	0.099675501	0.106214802	0.112936924	0.105745664	0.122295305	0.132007655	0.090023784	0.095330971	0.122253055	0.121054273	0.103196863	0.049980329	0.044780386	0.048285584	0.047467631	0.047399234	0.055738034	0.045522225	0.0551906	0.04186645	0.047362778	0.043061083	0.058993135	0.080171702	0.074406983	0.062808797	0.080343934	0.062438415	0.081703315	0.094805843	0.082889333	0.07961072	0.08780024	0.086939294	0.07411438
PC(36:0)	0.043078251	0.037650556	0.037749046	0.03806714	0.038773204	0.045712484	0.041329679	0.041888327	0.0376787	0.032847281	0.040685083	0.041894472	0.090059716	0.097324798	0.096394135	0.112557067	0.106516097	0.117711959	0.104156269	0.105216813	0.058438574	0.134135639	0.120925876	0.093936657	0.043957399	0.038418934	0.041943384	0.03884402	0.042607916	0.043190177	0.040503085	0.041050561	0.03391083	0.032190335	0.037023425	0.04524603	0.066736393	0.072980399	0.051108973	0.056669251	0.048712914	0.070952935	0.074803411	0.096878304	0.048801946	0.096334127	0.086847082	0.067463845
PCp(38:4)	0.078685249	0.076401209	0.079888098	0.08121405	0.067482816	0.079748719	0.072673802	0.057081506	0.081214049	0.0734573	0.086989262	0.073841407	0.209088927	0.192271336	0.200093779	0.1849312	0.182963119	0.187029356	0.095936537	0.08440576	0.072747229	0.11283152	0.102805132	0.113432407	0.08029107	0.077960417	0.088764553	0.082871479	0.074156941	0.075348374	0.071220326	0.055939876	0.073092644	0.071988154	0.079160229	0.079748719	0.081565031	0.065881171	0.066232023	0.056016363	0.067645292	0.059387563	0.068900127	0.077716542	0.060751078	0.081033841	0.073833045	0.081465389
PCp(44:11)	0.032162844	0.033823206	0.030117792	0.038517333	0.026108753	0.037126648	0.0275433	0.027635606	0.037731265	0.038516851	0.043645644	0.033674963	0.07939527	0.08958935	0.079655513	0.080531258	0.08285301	0.079789824	0.073852379	0.084239829	0.069935074	0.06320286	0.097104085	0.087123605	0.032819228	0.034513475	0.033464213	0.039303401	0.028690937	0.035078087	0.026992434	0.027082894	0.033958138	0.037746514	0.039717536	0.03636896	0.039439098	0.036313048	0.050056653	0.042431703	0.043206487	0.040098531	0.053039629	0.077563761	0.058402653	0.04539131	0.069738642	0.062570817
PCo(32:0)	0.056451162	0.05652066	0.053206183	0.056429718	0.049319866	0.059410684	0.052571726	0.033200546	0.055853905	0.036423227	0.057344441	0.054448567	0.13074093	0.146288045	0.141801369	0.156349892	0.146506627	0.160429627	0.065273105	0.045300852	0.059332631	0.068519935	0.058240031	0.109197172	0.057603227	0.057674143	0.059117981	0.057581345	0.054197655	0.056132543	0.051520291	0.032536535	0.050268514	0.035694762	0.052183442	0.058804453	0.068710207	0.042059786	0.067028811	0.040066776	0.06375819	0.043653344	0.046878127	0.041710726	0.049548571	0.04920995	0.041827083	0.078423709
PC(40:4)	0.051138516	0.055925959	0.050600452	0.057456279	0.048958592	0.058483147	0.052724637	0.054827837	0.057456279	0.047769049	0.05509827	0.054151062	0.152317984	0.136452129	0.158339261	0.14446007	0.142904635	0.134860382	0.101405588	0.093381027	0.063978245	0.101138011	0.112937096	0.105404441	0.052182159	0.057067306	0.056222725	0.058628856	0.05380065	0.055256186	0.051670144	0.053731281	0.051710651	0.046813668	0.050139426	0.058483147	0.066214956	0.06427942	0.066990999	0.064449482	0.070741309	0.065443787	0.072827915	0.085980512	0.053428116	0.072635745	0.081109664	0.075699828
PCp(38:3)	0.049172368	0.046082522	0.048377751	0.051839541	0.04375804	0.056574911	0.046643186	0.036390364	0.051310567	0.047195392	0.052140466	0.051849644	0.110368304	0.109553753	0.114577119	0.114829151	0.110655851	0.119200968	0.078826597	0.067395588	0.046183998	0.080475485	0.090824437	0.081374868	0.050175886	0.047022982	0.053753057	0.052897491	0.048085759	0.053453242	0.045710322	0.035662557	0.04617951	0.046251484	0.047447824	0.055997616	0.057747407	0.0502576	0.050819273	0.049227856	0.049992737	0.051142629	0.056612035	0.062054438	0.038568173	0.05779624	0.065228697	0.058442163
PC(44:3)	0.03019525	0.032100245	0.029618875	0.02904692	0.028918495	0.035537183	0.033049709	0.032033975	0.030825302	0.030459753	0.034226255	0.034919378	0.068223083	0.091989917	0.074443117	0.081733272	0.086920824	0.089989418	0.05800979	0.047056115	0.047696949	0.064266565	0.045321807	0.05219065	0.03081148	0.032755352	0.032909861	0.029639714	0.031778566	0.033576325	0.032388715	0.031393296	0.027742772	0.029850558	0.031145892	0.037712929	0.026840773	0.038785921	0.031497909	0.035009856	0.035451869	0.041516646	0.041661728	0.043326883	0.039831635	0.046155246	0.032549416	0.037482512
PC(42:2)	0.037646565	0.032257168	0.030752026	0.033651489	0.028115549	0.033472836	0.029351397	0.026864693	0.032621341	0.029979263	0.032460472	0.030044591	0.078563495	0.091232943	0.07994928	0.090636388	0.08592517	0.085989302	0.060357202	0.057929053	0.055714355	0.061891418	0.05761123	0.058766145	0.038414863	0.032915477	0.034168918	0.034338254	0.030896207	0.031625885	0.028764369	0.026327399	0.029359207	0.029379678	0.029539029	0.032448158	0.046795754	0.036137767	0.034312951	0.035241954	0.041071195	0.035877964	0.043347603	0.053338134	0.046526956	0.044449453	0.041375489	0.04220493
PC(38:6)	0.026454123	0.024680025	0.023260581	0.025960439	0.022519657	0.029123429	0.025489282	0.024057851	0.027284951	0.024044561	0.026620443	0.028341962	0.058304727	0.056400011	0.056922894	0.060497676	0.055395833	0.064314385	0.042071839	0.041595415	0.04978378	0.056782414	0.048001943	0.047898967	0.026994003	0.025183699	0.02584509	0.026490244	0.024746876	0.027516467	0.024979497	0.023576694	0.024556456	0.02356367	0.024224603	0.030609319	0.02923431	0.030894126	0.026060828	0.022890409	0.02540449	0.028086908	0.03021534	0.038298948	0.041574344	0.040780246	0.034474248	0.034400292
PCp(36:4)	0.025273535	0.025242614	0.026908878	0.029712911	0.024445225	0.029819542	0.026325627	0.026495264	0.029712911	0.024358496	0.029300778	0.027610687	0.058897046	0.072279552	0.06403951	0.065233081	0.067114788	0.068928898	0.0518823	0.055471882	0.037552559	0.067695608	0.06017917	0.061826099	0.025789321	0.025757769	0.029898753	0.030319297	0.026862884	0.028174171	0.025799114	0.025965359	0.02674162	0.023871326	0.026663708	0.029819542	0.042256353	0.037112925	0.03389507	0.028443557	0.033895795	0.033294982	0.03726106	0.051075694	0.031360073	0.048617932	0.043219743	0.044402541
PC(38:2)	0.035566525	0.038159051	0.033168668	0.039747439	0.03381745	0.042091939	0.039391754	0.034365652	0.042992128	0.033423817	0.03906532	0.04215557	0.089730708	0.109510769	0.096772108	0.099289474	0.102783296	0.09727776	0.073459198	0.072819537	0.044975525	0.085447664	0.093144815	0.084347438	0.036292373	0.038937807	0.036854075	0.040558611	0.037162033	0.039769406	0.038603919	0.033678339	0.038692915	0.03275534	0.035549441	0.045528015	0.055996723	0.05156906	0.050905056	0.044333825	0.047149849	0.049831204	0.052757252	0.067048536	0.037558978	0.061367182	0.066895155	0.060577017
PC(40:7)	0.044231078	0.046584265	0.033190026	0.050134131	0.039937144	0.047607513	0.044764711	0.048573369	0.052180422	0.033365182	0.037615363	0.045880256	0.09542221	0.085948554	0.111490771	0.120242835	0.099134263	0.09423405	0.080047845	0.055160525	0.032183817	0.073537641	0.070049103	0.060680115	0.045133753	0.047534964	0.036877807	0.051157276	0.043886972	0.044980643	0.043869417	0.047601902	0.04696238	0.032697878	0.034229981	0.049550677	0.033703337	0.04715499	0.03891028	0.051329568	0.042120859	0.048798448	0.057489116	0.050789013	0.026876647	0.052813588	0.050308175	0.043579514
PC(40:8)	0.032526126	0.032060201	0.025465345	0.030532911	0.027733988	0.032428445	0.029562603	0.026100842	0.030221351	0.021301822	0.027445982	0.029719946	0.06894071	0.067885594	0.076822463	0.081236795	0.076284651	0.066470824	0.045674971	0.049379987	0.023813307	0.05400073	0.0600463	0.043195447	0.033189924	0.032714491	0.028294828	0.031156032	0.03047691	0.03063912	0.028971351	0.025578826	0.027199216	0.020875785	0.024975844	0.032097542	0.02550376	0.032590322	0.026069158	0.027565591	0.021375389	0.035566236	0.032803053	0.045466587	0.019886449	0.038782484	0.043124318	0.031022298
PCo(34:0)	0.029473125	0.029647875	0.025005128	0.031698478	0.025505451	0.033384885	0.02662657	0.018453304	0.030728116	0.024389197	0.026394301	0.029965646	0.07519915	0.070589512	0.074587117	0.078959267	0.069007001	0.079851943	0.052326373	0.045534643	0.028699668	0.056210152	0.059619287	0.055678389	0.030074618	0.030252934	0.027783475	0.032345386	0.028027969	0.031542786	0.026094039	0.018084238	0.027655305	0.023901413	0.024018814	0.032362898	0.036184245	0.034211234	0.033887586	0.031847446	0.028876314	0.03422451	0.037579987	0.041925989	0.023967041	0.040369256	0.042817643	0.039987352
PCp(48:12)	0.014255559	0.015830791	0.015809536	0.015625435	0.01233081	0.017740825	0.012601817	0.011167996	0.014828219	0.012399704	0.01633652	0.015588593	0.034225399	0.036077268	0.036633295	0.036044685	0.033783095	0.040646943	0.029454632	0.032595677	0.02347632	0.031644753	0.035503348	0.033339157	0.014546489	0.016153868	0.017566151	0.015944321	0.013550341	0.016761928	0.01234978	0.010944636	0.013345397	0.01215171	0.014866234	0.016835681	0.021173272	0.01832804	0.019309406	0.017059563	0.018635953	0.019603256	0.021153858	0.030012445	0.019605032	0.022726769	0.025497952	0.023943663
PCp(36:1)	0.016905753	0.017735328	0.011626526	0.016629359	0.014767186	0.017684589	0.015740846	0.010771237	0.016459672	0.012645682	0.012530812	0.016207531	0.036056333	0.038877278	0.032255619	0.038487098	0.033883768	0.039779375	0.032225891	0.020380897	0.015292618	0.023578919	0.025486844	0.05104775	0.017250769	0.018097274	0.012918362	0.016968734	0.016227677	0.016708795	0.015426029	0.010555812	0.014813704	0.012392769	0.011403039	0.017504134	0.018399986	0.013995052	0.030298925	0.019127383	0.03059729	0.01578206	0.023144133	0.018765696	0.012770837	0.016934013	0.018304254	0.0366617
PC(30:0)	0.018486986	0.019586646	0.018727101	0.01705448	0.018258916	0.019842877	0.019061506	0.02235363	0.016532404	0.023201144	0.025467495	0.017810594	0.040082128	0.052149363	0.043805263	0.044224973	0.055324131	0.045229909	0.032148901	0.025485958	0.023193197	0.0386901	0.052198338	0.033452054	0.018864271	0.019986373	0.02080789	0.01740253	0.020064743	0.018747994	0.018680275	0.021906557	0.014879163	0.022737121	0.02317542	0.019235442	0.022584346	0.025968811	0.022453032	0.021578355	0.026168815	0.022831398	0.02308884	0.023466177	0.019368596	0.027786628	0.037488033	0.024024744
LPC(16:0)	0.486355933	0.438172584	0.602662788	0.48123567	0.484422972	0.540303863	0.13033341	0.558949578	0.521095638	0.083958408	0.703106586	0.28466577	6.402936593	65.57351626	7.956704716	18.91184618	7.248626589	16.3174237	0.971314499	0.669419609	1.21768148	1.376339225	0.970607958	0.883462201	0.496281564	0.447114882	0.66962532	0.491056806	0.532332936	0.510491178	0.127726742	0.547770586	0.468986074	0.08227924	0.639826993	0.307439032	0.12614954	0.184948163	0.185082793	0.168342645	0.208917649	0.163534731	0.151767891	0.134098479	0.377485734	0.371303004	0.151657494	0.138040969
LPC(18:0)	0.439297634	0.51988892	0.601917307	0.554812945	0.500583654	0.546606374	0.281968008	0.577596522	0.470676036	0.24331284	0.702236856	0.4066563	25.15308067	8.426435297	87.48495366	8.294375922	8.13959845	26.44564859	1.178856166	0.967496471	1.333487411	1.344047971	1.230674133	1.045317771	0.448262892	0.530498898	0.668797008	0.566135658	0.550091928	0.516445932	0.276328648	0.566044592	0.423608432	0.238446583	0.639035539	0.439188804	0.150529219	0.221026245	0.211719857	0.187736669	0.21681517	0.222769413	0.184196276	0.193809389	0.398526056	0.366257496	0.192292833	0.163330902
SM(d34:1)	1.066141125	1.061644737	0.98588027	1.167725532	1.037500259	1.163824724	1.050725537	0.760884193	1.098138623	1.013398399	1.009541397	0.92005031	2.959315395	2.90732521	2.897883028	3.046165364	2.944194148	2.907746177	1.02791136	0.986594786	0.875390963	1.670174897	1.025295258	1.195314686	1.087899107	1.083310957	1.095422522	1.191556666	1.140110175	1.099607638	1.029711027	0.745666509	0.988324761	0.993130431	0.918682671	0.993654335	0.848516059	1.021264848	0.965109135	0.829946	0.928780413	1.004786706	1.088889152	1.339899481	1.078280158	1.769253069	1.086117858	1.266223185
SM(d41:2)	0.498964988	0.513516227	0.43066417	0.538991874	0.469784864	0.577623996	0.47577333	0.333714165	0.506872358	0.502965112	0.441000109	0.37071701	1.086371022	1.09583929	1.264569804	1.298003897	1.299123931	1.202355035	0.713738145	0.612659962	0.664597717	1.018576912	0.646919699	0.650441871	0.509147947	0.52399615	0.478515744	0.549991708	0.516247103	0.545752075	0.466257863	0.327039881	0.456185123	0.49290581	0.401310099	0.400374371	0.525144373	0.597741856	0.494990953	0.543159873	0.478754941	0.588097271	0.756078543	0.832056663	0.818631401	1.079000966	0.685296291	0.689027406
SM(d40:1)	0.365182409	0.373498444	0.357431567	0.378707599	0.321823998	0.402918773	0.325926369	0.333193771	0.356139718	0.350840837	0.366009925	0.267175746	1.109010659	1.063944055	0.978505284	1.035245397	0.94623135	1.150246092	0.504779573	0.463543871	0.502840429	0.378110027	0.377041462	0.425502996	0.372635111	0.381120862	0.397146185	0.386436325	0.353652745	0.380686671	0.319407842	0.326529896	0.320525746	0.34382402	0.333069032	0.288549806	0.30528985	0.47983333	0.343555411	0.407564119	0.336780167	0.472091203	0.534724123	0.629541328	0.619383658	0.400540283	0.399408328	0.450744699
SM(d38:1)	0.111170442	0.105001009	0.105524919	0.11978416	0.099337643	0.112999614	0.100603926	0.08603045	0.112646001	0.098394222	0.108057517	0.08519723	0.27291401	0.28150219	0.299677763	0.312472708	0.292744124	0.272939393	0.165287805	0.169031198	0.183360682	0.111912129	0.092770276	0.15633172	0.113439227	0.107143887	0.11724991	0.122228734	0.109162246	0.106764563	0.098591847	0.084309841	0.101381401	0.096426337	0.098332341	0.092013008	0.094992776	0.183944026	0.132696824	0.14029889	0.11714416	0.180976083	0.175093014	0.229562145	0.225858152	0.118550984	0.098273598	0.165605636
SM(d36:1)	0.076750232	0.082497221	0.078923445	0.090121754	0.07094046	0.094726698	0.071844756	0.050656188	0.084751233	0.082483111	0.080817608	0.055402907	0.207464979	0.227603412	0.220422259	0.227301287	0.208958031	0.232839479	0.126304538	0.108738447	0.117956661	0.10902579	0.076063722	0.113996861	0.078316564	0.084180838	0.087692716	0.091960973	0.077956549	0.089499904	0.070407861	0.049643064	0.07627611	0.080833449	0.073544023	0.05983514	0.089115294	0.113949265	0.093178539	0.103238565	0.087808728	0.112110689	0.13379718	0.147678246	0.145295454	0.115493422	0.080575977	0.120759387
SM(d34:0)	0.162922542	0.161885432	0.171519075	0.176098736	0.150764746	0.179475582	0.152686582	0.11319566	0.165604689	0.156278058	0.175635533	0.141059593	0.423171153	0.490835628	0.494466025	0.468698407	0.451157929	0.465533282	0.151329122	0.148563427	0.161157772	0.254733589	0.151995811	0.190445876	0.166247492	0.165189217	0.19057675	0.179692588	0.165675545	0.169572545	0.149632851	0.110931747	0.14904422	0.153152497	0.159828335	0.15234436	0.120319647	0.151931295	0.151915296	0.120712555	0.130407224	0.149479878	0.160306273	0.201764759	0.198509278	0.269844904	0.161012512	0.201743513
SM(d42:3)	0.0908877	0.086331933	0.081351787	0.094166575	0.081888874	0.089193077	0.082932732	0.058695641	0.088555016	0.07766472	0.08330423	0.064802971	0.261705354	0.238000245	0.225367778	0.233469559	0.227812574	0.246777893	0.148843883	0.116728491	0.127734145	0.11655935	0.152244094	0.158783973	0.092742551	0.08809381	0.090390874	0.096088342	0.089987773	0.084271615	0.081274077	0.057521728	0.079699514	0.076111425	0.075806849	0.069987208	0.060154103	0.060677471	0.068632893	0.059973555	0.059635911	0.059698438	0.072927842	0.073783804	0.0725933	0.123473888	0.076529761	0.083457598
SM(d40:2)	0.075178688	0.072198421	0.090691041	0.087895281	0.068054968	0.081266763	0.068922482	0.057937124	0.08265744	0.070762896	0.092867626	0.059263799	0.206911499	0.235737468	0.231113911	0.225024358	0.205802689	0.216753697	0.131823896	0.113110019	0.12269883	0.088240355	0.082910291	0.134976498	0.076712947	0.073671858	0.100767823	0.089689063	0.074785679	0.076782656	0.067544032	0.056778382	0.074391696	0.069347638	0.08450954	0.064004903	0.065642523	0.107875914	0.100409817	0.098064577	0.098061196	0.106135333	0.139643958	0.153615302	0.151136714	0.093474952	0.087828698	0.142983578
SM(d34:2)	0.046492127	0.047525956	0.0441476	0.053715929	0.044980825	0.053184149	0.045554207	0.038506529	0.050514898	0.046310007	0.067325542	0.043935451	0.126663339	0.137885374	0.129621349	0.137585495	0.126789885	0.138263709	0.063582331	0.053103325	0.057605117	0.062167995	0.055614427	0.069567754	0.047440946	0.048495874	0.049052888	0.054812173	0.049429478	0.050249574	0.044643123	0.037736398	0.045463408	0.045383807	0.061266243	0.047450287	0.050814759	0.055648072	0.05686316	0.051970806	0.056367236	0.054750188	0.067354164	0.072119901	0.070956244	0.065855927	0.058913588	0.073694655
SM(d36:2)	0.019077387	0.020181612	0.021531977	0.021161032	0.021510163	0.022508808	0.021784358	0.0143124	0.019900007	0.019599507	0.022048745	0.017464367	0.056484935	0.059299567	0.059211694	0.054731037	0.056576866	0.056306863	0.030129468	0.021732623	0.023574988	0.021948093	0.015097997	0.029047875	0.019466722	0.020593482	0.023924419	0.02159289	0.023637542	0.021266825	0.021348671	0.014026152	0.017910007	0.019207517	0.020064358	0.018861516	0.01729918	0.021960705	0.02289513	0.023747627	0.022497105	0.021606369	0.03191681	0.029515187	0.029038959	0.023250098	0.015993641	0.030771054
SM(d40:0)	0.079045399	0.07207429	0.065458751	0.080349807	0.067654762	0.088854129	0.068517175	0.062158986	0.075561615	0.077369582	0.067029761	0.0540285	0.212135882	0.195407689	0.211053566	0.222070688	0.206140656	0.219141169	0.101434882	0.089518096	0.097106921	0.076615005	0.074974341	0.084797193	0.080658571	0.073545194	0.072731946	0.081989599	0.074345893	0.083951369	0.067146831	0.060915807	0.068005453	0.07582219	0.060997083	0.05835078	0.061859728	0.092663864	0.068466109	0.081899547	0.065751882	0.09116873	0.107452206	0.12157499	0.119613373	0.081159963	0.079421971	0.089827534
SM(d42:2)	0.017625866	0.018201009	0.016258261	0.018797923	0.015074286	0.018294748	0.015266441	0.015685144	0.01767772	0.01593012	0.016648459	0.016269139	0.048322501	0.052375929	0.046573257	0.047092301	0.043369041	0.051889628	0.026695657	0.02509	0.027216985	0.024842264	0.023273901	0.033974216	0.017985577	0.018572458	0.018064735	0.019181554	0.016565149	0.017285287	0.014961113	0.015371441	0.015909948	0.015611518	0.015150098	0.01757067	0.019349969	0.025055044	0.026462968	0.020793602	0.02300097	0.02465078	0.028279298	0.034074859	0.03352506	0.026315958	0.024654556	0.035989635
SM(d36:0)	0.0504714	0.046086033	0.052299664	0.050921162	0.044244797	0.054745008	0.044808796	0.033034575	0.047886676	0.047669122	0.053554856	0.033938382	0.11356701	0.118104403	0.138067378	0.12729265	0.129693139	0.123534061	0.057602907	0.054391163	0.05900213	0.066225587	0.045565346	0.064538515	0.051501428	0.047026564	0.058110738	0.051960369	0.048620656	0.051724308	0.04391262	0.032373884	0.043098009	0.046715739	0.048734919	0.036653452	0.050398149	0.053066753	0.049114276	0.043836227	0.046068736	0.052210519	0.061020028	0.073868919	0.072677042	0.070154224	0.048268374	0.068367071
LPE(18:0)	1.024024096	1.131652927	1.201201754	1.180582399	1.0500857	1.240383598	0.960961403	0.752344234	0.843798366	0.830837038	0.831418477	1.019982617	1.49559616	1.595735319	1.219932339	1.208952366	1.208511766	1.202066888	1.753392861	1.311256661	2.415524864	0.828311938	1.164551158	1.935438235	1.044922547	1.154747884	1.334668615	1.204675918	1.15394033	1.171942175	0.941742175	0.737297349	0.759418529	0.814220297	0.756590814	1.101581227	1.63977782	1.696877524	1.56552934	1.728069853	1.540683614	1.842663786	1.753392861	1.681098284	2.808749842	0.828311938	1.164551158	1.935438235
LPE(20:4)	1.210230085	1.145378033	1.340386822	1.418022117	1.017971573	1.399827744	1.072309458	0.889148634	0.952263771	0.805428058	0.841502228	0.953839073	1.986690298	2.191842156	2.764459812	2.18372502	2.162691315	2.547217295	1.45003768	2.083667294	2.019625676	1.136323884	2.181089631	1.442086574	1.234928659	1.168753094	1.489318691	1.446961343	1.11865008	1.322588571	1.050863269	0.871365661	0.857037394	0.789319496	0.765767028	1.030146199	1.832848429	1.468542047	1.218519058	1.211837457	1.118604843	1.542328109	1.45003768	2.671368326	2.348401949	1.136323884	2.181089631	1.442086574
LPE(16:0)	0.225674	0.255368	0.278154	0.213797	0.193011	0.256556	0.220688277	0.16455338	0.171229453	0.151238405	0.187715729	0.208176556	0.393212	0.476125	0.451936	0.375119	0.398677	0.406168	0.312559586	0.273256605	0.327499396	0.227171337	0.319025034	0.280584949	0.23028	0.26058	0.30906	0.21816	0.2121	0.2424	0.216274511	0.161262313	0.154106508	0.148213637	0.170821314	0.224830681	0.2727	0.4343	0.2626	0.4141	0.2828	0.404	0.312559586	0.35032898	0.808132508	0.227171337	0.319025034	0.480584949
LPE(18:1)	0.332573	0.338512	0.278154	0.368206	0.330876	0.384834	0.220735265	0.242747309	0.257938126	0.260769953	0.246180832	0.245670504	0.611612	0.592278	0.594742	0.654355	0.671366	0.611067	0.454877284	1.082926703	1.032385182	0.275299542	1.148576451	0.427171012	0.33936	0.34542	0.30906	0.37572	0.3636	0.3636	0.21632056	0.237892363	0.232144313	0.255554554	0.224024557	0.265324144	0.4343	0.404	0.3737	0.3434	0.3737	0.4343	0.454877284	1.388367568	1.200447886	0.275299542	1.148576451	0.427171012
LPE(22:5)	0.237552	0.201919	0.239976	0.279124	0.20404	0.29504	0.188807497	0.173596384	0.197776517	0.161686067	0.148715098	0.114794771	0.39551	0.428169	0.471507	0.443088	0.423228	0.515362	0.276226607	0.313241757	0.328554436	0.257353808	0.276692571	0.316360049	0.2424	0.20604	0.26664	0.28482	0.22422	0.27876	0.185031347	0.170124457	0.177998865	0.158452345	0.135330739	0.123978353	0.2323	0.202	0.1515	0.1414	0.101	0.1616	0.176226607	0.401591996	0.382040042	0.157353808	0.276692571	0.163600492
PEo(38:5)	12.251744	12.833747	11.906082	13.439504	11.944624	13.841205	14.15469542	11.75863786	12.29956043	12.34597927	12.31653852	8.04583059	24.356628	24.391064	24.305568	26.466063	24.739783	28.392803	14.4531	15.5136	15.4126	16.3721	14.9783	16.1297	12.50178	13.09566	13.22898	13.71378	13.12596	13.07748	13.87160151	11.5234651	11.06960439	12.09905968	11.20805005	8.689497037	27.342411	19.400093	21.101915	24.780477	25.647946	29.042149	17.08900688	15.54494597	15.33569378	15.48779826	16.02996611	18.15134292
PEo(36:5)	7.952053	8.171789	7.39017	8.231177	7.610148	9.075674	7.49847702	7.553743428	7.979886858	7.78384875	7.7616366	6.014986206	17.237985	17.632562	15.890953	15.721289	15.746781	17.759864	10.4535	8.7567	10.2919	10.302	10.302	9.4031	8.11434	8.33856	8.2113	8.39916	8.3628	8.5749	7.34850748	7.402668559	7.181898172	7.628171775	7.063089306	6.496185102	18.753733	13.392542	14.840534	16.754201	19.051712	18.771161	11.72108287	10.73120388	10.78527162	10.47137545	11.90732007	11.73197585
PEo(38:6)	5.453771779	5.536395601	4.921100827	5.726459114	5.185962447	6.125526915	6.801247602	5.676374709	5.903285575	5.812837028	5.762370931	4.614133068	11.07275245	11.85855759	10.89541587	10.64170881	10.60838958	10.74529556	5.891248503	5.173875241	5.447372439	5.841012311	5.556167388	5.493671086	5.565073244	5.649383266	5.467889807	5.843325627	5.698859832	5.787534878	6.66522265	5.562847215	5.312957018	5.696580288	5.243757547	4.983263713	10.19748121	8.781484035	9.299010673	10.3234468	11.0284172	10.93437505	6.373425754	7.036445541	6.758001943	6.452154251	6.892760748	6.833984403
PEo(40:5)	2.745112511	2.849153157	2.565864794	2.863458522	2.7319162	3.140000099	2.972489708	2.885169272	3.055744616	3.092168886	2.994518114	2.103803944	6.014170747	5.8032429	5.602484413	5.503723114	5.756517693	5.534647657	3.640678546	3.126289114	3.86737257	3.334436281	3.775506455	3.28777499	2.801135216	2.90729914	2.850960882	2.921896451	3.002105714	2.966742346	2.913039914	2.827465887	2.750170154	3.030325508	2.725011484	2.272108259	7.487233296	5.404720204	6.045323581	6.631226478	7.048353665	6.455468641	4.67952081	4.330705291	4.393403766	4.144516549	4.405221041	4.034667901
PEo(40:7)	1.70133203	1.723435261	1.667363729	1.735899991	1.597016543	1.902523476	1.92673142	1.805495215	1.869448616	1.825161763	1.828951705	1.569183034	3.336130298	3.355815542	3.534413779	3.371708225	3.302232419	3.408540155	2.035044483	2.060999413	1.380011391	2.151500643	1.289771564	2.189266426	1.736053091	1.758607409	1.852626365	1.771326521	1.754963234	1.797546746	1.888196791	1.76938531	1.682503755	1.788658528	1.664346052	1.694717677	3.8579426	3.122818692	3.218819959	4.079103046	4.037528254	4.268577276	2.411214125	2.502258567	2.339258691	2.549439404	2.523455158	2.667860797
PEo(40:6)	2.758358083	2.684975615	2.436280358	2.874925925	2.505734805	3.031179706	3.001899048	2.702065061	2.749369348	2.643412541	2.630180194	1.843035578	5.911141888	5.634552705	5.757091007	5.507419321	5.291744767	5.291576428	2.51026038	2.360055483	2.398045933	2.587535398	2.260058535	2.555502751	2.814651106	2.739771035	2.706978175	2.933597882	2.75355473	2.863926404	2.941861067	2.64802376	2.474432413	2.590544291	2.393463977	1.990478424	4.067085903	3.823202169	4.122774316	4.174177603	4.257401604	4.388460036	2.541928689	3.063463276	2.996202264	2.608861002	2.660876002	2.742787522
PEo(42:6)	1.524535961	1.557431766	1.60277534	1.629618044	1.454954884	1.755119743	1.727435645	1.508979472	1.608528109	1.550885975	1.541539605	1.674761714	3.060242361	2.97724246	3.269355449	3.402110356	2.942227886	3.295942929	1.973782045	2.118715657	1.933670971	2.134527808	2.104127375	1.868908924	1.55564894	1.589216087	1.780861489	1.662875555	1.59885152	1.658276401	1.692886932	1.478799882	1.447675298	1.519868255	1.402801041	1.808742651	3.681709528	3.304591582	3.530787247	3.572522452	5.662081013	4.064140946	2.301068455	2.647909922	2.565979104	2.232826533	3.538800633	2.540088092
PEo(38:7)	1.321846148	1.396439487	1.393896224	1.348445398	1.277141369	1.472579888	1.533285846	1.335334374	1.377413161	1.389417533	1.410688869	1.535130599	2.510708144	2.645175737	2.781812997	2.564431262	2.645787813	2.559448638	1.191557218	1.421386163	1.145633522	1.748339012	1.160924938	1.561709611	1.3488226	1.424938252	1.548773582	1.375964692	1.403452054	1.391326425	1.502620129	1.308627687	1.239671845	1.361629183	1.283726871	1.657941047	2.907965681	2.241247184	2.546927039	2.419131717	3.848465281	3.216943782	1.81747855	1.795871141	1.850964418	1.511957323	2.405290801	2.010589864
PEo(34:2)	1.201726679	1.277425271	1.156283454	1.255178553	1.199672384	1.478799056	1.37687383	1.152676611	1.313370288	1.239222023	1.225285463	1.230481101	2.490959414	2.603694178	2.557569306	2.370801743	2.497357562	2.363777771	1.49911832	1.212748854	2.124317735	1.32109445	2.115665362	1.342396808	1.226251714	1.303495174	1.284759394	1.280794442	1.318321301	1.397202434	1.349336353	1.129623079	1.182033259	1.214437582	1.115009772	1.328919589	5.372788298	3.122698825	3.482668007	4.338428824	3.718434136	3.946263744	3.357992686	2.50216252	2.531008726	2.711518015	2.324021335	2.46641484
PEo(36:4)	1.211414493	1.231445615	1.118299381	1.240731999	1.168313537	1.492772596	1.351427125	1.174330376	1.3398847	1.219667978	1.193748299	0.985782391	3.545393522	3.429029923	2.77205391	2.934339617	2.652319942	3.790564935	1.680056835	1.365502237	1.625124498	1.631052642	1.765980113	1.397717312	1.236137238	1.256577158	1.242554868	1.26605306	1.28386103	1.410404947	1.324398582	1.150843769	1.20589623	1.195274618	1.086310952	1.064644982	2.808215132	2.572594092	2.816642187	2.932215883	1.639382113	2.818458966	1.755134458	2.061373471	2.046978334	1.832634927	1.024613821	1.761536854
PEo(36:3)	0.685466193	0.735949212	0.598815072	0.710672869	0.613970072	0.741304669	0.652043078	0.685466192	0.686393212	0.66119854	0.735949212	0.574406746	1.28833939	1.313306936	1.38824642	1.410013649	1.327470766	1.307529355	1.159476233	0.712863083	1.24926826	0.807300453	1.159233556	0.760269378	0.699455299	0.750968584	0.66535008	0.725176397	0.674692387	0.700401236	0.639002217	0.671756869	0.61775389	0.647974569	0.669713783	0.620359286	2.21870043	2.887143206	3.220041057	2.440979337	2.94402979	3.033765605	1.386687769	2.313416031	2.340146117	1.525612086	1.840018619	1.896103503
PEo(36:2)	0.622109264	0.652703479	0.632323844	0.619999898	0.600075756	0.72104786	0.681504587	0.61576121	0.660824286	0.639641191	0.64604324	0.668329539	1.387506633	1.335341406	1.368809476	1.176616406	1.255209012	1.171418678	0.812072459	0.657934549	1.099156112	0.805624337	1.104018765	0.756049904	0.634805371	0.666023959	0.702582049	0.632652958	0.659423908	0.681262151	0.667874495	0.603445986	0.594741857	0.626848367	0.587899348	0.721795902	2.198312224	1.605899774	1.52604933	2.472982858	2.824144919	2.091248674	1.37394514	1.286778665	1.109047478	1.545614286	1.765090574	1.307030421
PEo(34:3)	0.398453433	0.419131849	0.399759388	0.403401133	0.383983072	0.459437829	0.435293556	0.398453433	0.425405396	0.413520231	0.419131849	0.395525463	0.942450484	0.893365804	0.82688906	0.764639987	0.797762104	0.849291183	0.70287536	0.427804454	0.649303009	0.484737932	0.738792908	0.461037883	0.406585136	0.42768556	0.444177098	0.411633809	0.421959419	0.43408714	0.426587685	0.390484364	0.382864857	0.405249826	0.381409982	0.4271675	1.556272929	1.368151764	1.580664574	1.655931108	1.642274686	1.562941022	0.972670581	1.096275452	1.148738789	1.034956943	1.026421679	0.976838139
PEo(36:6)	0.219035444	0.207790404	0.247643845	0.228873873	0.221989917	0.243465464	0.264153435	0.214565333	0.220830353	0.234187165	0.203549783	0.193327973	0.394462364	0.441815383	0.460309239	0.42369069	0.491441766	0.419659069	0.272146464	0.485295833	0.202986556	0.539427958	0.236276695	0.516666448	0.223505555	0.212031025	0.275159828	0.233544768	0.243944963	0.230031618	0.258870366	0.210274027	0.198747318	0.229503422	0.185230303	0.208794211	0.422212036	0.516709921	0.550393861	0.500753237	0.566064645	0.482010152	0.263882522	0.414030386	0.399995539	0.312970773	0.353790403	0.301256345
PEo(40:4)	0.379651505	0.404737267	0.340163797	0.398524851	0.355731322	0.435566513	0.361220981	0.375777509	0.399186997	0.379186134	0.400607295	0.401419657	0.709109335	0.703373622	0.709984829	0.766631682	0.720166984	0.806336896	0.515804122	0.517752645	0.602093744	0.5561127	0.59442677	0.522893072	0.387399494	0.412997211	0.377959774	0.406658011	0.39091354	0.411532987	0.353996561	0.368261959	0.359268297	0.371602411	0.364552638	0.43353323	1.290888986	1.221985264	1.277059455	1.358995064	1.323484037	1.192305628	0.806805617	0.979154859	0.928095534	0.849371915	0.827177523	0.745191017
PEo(38:4)	0.31041524	0.337398888	0.304453663	0.32176573	0.326600399	0.344443666	0.326716211	0.31041524	0.318929321	0.351723507	0.337398889	0.31788767	0.700864303	0.776898982	0.650349648	0.629575146	0.6922445	0.714837371	0.562521776	0.420363753	0.541873971	0.47859563	0.570192608	0.40658328	0.316750244	0.34428458	0.338281848	0.328332378	0.358901537	0.325438082	0.320181887	0.304206935	0.287036389	0.344689037	0.307032989	0.343318684	1.031728041	1.122910765	1.308482782	1.002121416	1.063041462	0.91124608	0.644830026	0.899768241	0.950932254	0.626325885	0.664400914	0.5695288
PEo(40:8)	0.37602253	0.400553187	0.416412764	0.380942952	0.398282475	0.42918197	0.448800424	0.372185565	0.393335706	0.424542858	0.39646591	0.50894176	0.805469023	0.941810759	0.842846582	0.725698916	0.835558701	0.769215043	0.377169268	0.404505445	0.314026126	0.432744486	0.331008913	0.430638406	0.383696459	0.408727742	0.462680849	0.388717298	0.437673049	0.405500728	0.439824415	0.364741854	0.354002135	0.416052001	0.360783978	0.549657101	0.907856908	0.707006827	0.777004092	0.712788983	1.08046087	0.810097677	0.567410568	0.56651188	0.564683206	0.445493114	0.675288044	0.506311048
PEo(42:5)	0.238215282	0.219556301	0.250619583	0.250481894	0.244843295	0.30471313	0.236804852	0.252799891	0.299415774	0.279820908	0.232998523	0.27643574	0.477526196	0.447570727	0.516688401	0.485876939	0.520739535	0.470575543	0.294467941	0.235537311	0.438232025	0.309598148	0.472369088	0.303868226	0.243076819	0.224037041	0.278466203	0.255593769	0.269058566	0.287899783	0.232068755	0.247743893	0.269474197	0.27422449	0.212028656	0.298550599	0.827382063	0.801476058	0.848062606	0.850909389	1.311155472	0.904521303	0.51711379	0.64220838	0.616324568	0.531818368	0.81947217	0.565325815
PEo(42:7)	0.173136742	0.171677871	0.12277086	0.176940911	0.155519182	0.204682916	0.183591463	0.167836637	0.183719549	0.16235519	0.166422426	0.148124129	0.381068451	0.369858705	0.317978077	0.34533088	0.323106196	0.398003618	0.24845085	0.236697265	0.196076175	0.241583262	0.20709746	0.22867784	0.176670145	0.175181501	0.136412066	0.18055195	0.1709002	0.193388999	0.179919633	0.164479905	0.165347594	0.159108086	0.151444408	0.159974059	0.414112882	0.326206337	0.587500351	0.314384601	0.415928194	0.510223848	0.258820551	0.261383283	0.426962464	0.196490376	0.259955121	0.318889905
PEo(42:9)	0.338737629	0.33526993	0.328915061	0.307263079	0.283638158	0.361646747	0.376425014	0.356020161	0.351942696	0.321040992	0.352375539	0.40745166	0.758639279	0.692812549	0.712842737	0.572111311	0.581896668	0.618422704	0.301601474	0.234528434	0.283809348	0.337535438	0.273122417	0.273233001	0.345650642	0.342112174	0.365461178	0.313533754	0.311690284	0.341691938	0.368896514	0.348899758	0.316748426	0.314620172	0.32066174	0.440047793	0.558536797	0.467379957	0.425151986	0.497887619	0.61807517	0.664269741	0.349085498	0.374503171	0.308976734	0.311179762	0.386296981	0.415168588
PEo(44:12)	0.118939192	0.139271029	0.117674867	0.133716179	0.127665008	0.148912403	0.128134855	0.118939192	0.137881855	0.137485393	0.139271029	0.124628513	0.236165676	0.260737501	0.247040948	0.277729413	0.256948041	0.271351697	0.166529586	0.142629022	0.264198104	0.179472427	0.290320848	0.151373626	0.121366523	0.142113295	0.130749852	0.13644508	0.140291218	0.14069577	0.125572158	0.116560408	0.124093669	0.134735685	0.126736636	0.134598794	0.288396207	0.23080161	0.245318426	0.255621043	0.333059171	0.358944854	0.180247629	0.184937187	0.17828374	0.159763152	0.208161982	0.224340534
PEo(34:1)	0.223275386	0.211224094	0.174937545	0.23345232	0.177811269	0.210871342	0.269637552	0.241501949	0.21119012	0.207120819	0.228466876	0.166765283	0.415250187	0.374907905	0.409474658	0.439703474	0.36478796	0.399263937	0.324169347	0.191115074	0.378352542	0.203160225	0.349035793	0.226596619	0.227832027	0.215534789	0.19437505	0.238216653	0.195396999	0.199235962	0.264244801	0.23667191	0.190071108	0.202978403	0.207904857	0.180106506	1.028275958	0.740682494	1.270410887	0.877349867	0.878845018	1.020315941	0.642672474	0.593495588	0.923263726	0.548343667	0.549278136	0.637697463
PE(34:0)	0.210722822	0.229494158	0.197916412	0.224748259	0.227056659	0.261731133	0.285505267	0.219323753	0.252235219	0.254503068	0.238861266	0.198273845	0.603237262	0.66791987	0.48894451	0.464748823	0.518307974	0.559612699	0.189160673	0.199051679	0.194921093	0.247886871	0.184946371	0.238636136	0.215023288	0.234177712	0.219907124	0.229334959	0.249512812	0.247289431	0.279795162	0.214937278	0.227011697	0.249413007	0.217363752	0.214135753	0.512417337	0.465480983	0.534906127	0.457071974	0.613202498	0.448179463	0.320260835	0.372981557	0.388739918	0.285669984	0.383251561	0.280112164
PEp(36:6)	0.153482143	0.152220079	0.140820666	0.107819876	0.133323064	0.159017953	0.151773385	0.151915999	0.145736408	0.142113595	0.150666813	0.124179602	0.301451071	0.275238386	0.307025527	0.222792537	0.267064166	0.247107759	0.242367372	0.187769888	0.285453073	0.207328838	0.279231134	0.181670532	0.156614432	0.155326612	0.156467407	0.110020282	0.146508861	0.150243719	0.148737917	0.148877679	0.131162767	0.139271323	0.1371068	0.134113971	0.525233654	0.765640859	0.881298146	0.520161217	0.429955965	0.541485062	0.328271033	0.613494278	0.640478304	0.325100761	0.268722478	0.338428163
PEo(44:6)	0.155497549	0.147419693	0.145423622	0.162441393	0.170190837	0.190820524	0.210502712	0.15073742	0.171276925	0.177671753	0.142906846	0.193733246	0.298473236	0.323330167	0.311592904	0.310411137	0.354286203	0.322123808	0.175537296	0.147552999	0.261424486	0.152798439	0.2547831	0.15357241	0.158670968	0.150428258	0.161581802	0.165756524	0.187022897	0.1802915	0.206292658	0.147722671	0.154149233	0.174118318	0.130045229	0.209231905	0.497752221	0.438245498	0.840996478	0.362812253	0.257423012	0.290928228	0.311095138	0.351158251	0.611189301	0.226757658	0.160889382	0.181830143
PEo(36:1)	0.107006918	0.105936002	0.117356936	0.108335768	0.116996258	0.129777321	0.121268834	0.101547382	0.114033359	0.119567605	0.100531104	0.083888011	0.273639447	0.278258313	0.245704023	0.207535956	0.247078955	0.232655623	0.234735551	0.121552814	0.246129548	0.14723843	0.252000819	0.136194498	0.109190733	0.108097961	0.130396596	0.110546702	0.128567317	0.122616516	0.118843458	0.099516434	0.102630023	0.117176253	0.091483305	0.090599052	0.96438295	0.845757775	0.834349401	0.981276359	1.445959563	1.089765231	0.602739344	0.677690525	0.606358576	0.613297725	0.903724727	0.681103269
PI(38:4)	1.360595849	1.402409738	1.247217898	1.464290283	1.334648365	1.535320642	1.437313624	1.421593187	1.360595849	1.946081711	1.160924159	1.207404361	6.211445193	6.42244205	5.652415691	5.93127215	6.203673289	6.435018641	2.358823491	1.523539805	1.38686215	1.640477539	2.311640198	2.412084707	1.388363111	1.431030344	1.385797664	1.494173758	1.466646555	1.450605293	1.408567352	1.393161323	1.224536264	1.907160077	1.056440985	1.303996709	1.158637412	1.145854581	1.090835872	1.115466476	1.069016	1.199332057	1.156286025	0.95747851	0.790505101	0.804155657	1.13315696	1.182394464
PI(38:3)	2.273517178	2.386633255	1.794723962	2.240763861	2.252990681	2.538120662	2.203474403	2.134285137	2.064724784	2.842782585	1.651940352	1.761824234	7.817987164	7.878672422	8.102641313	8.33594643	9.133352878	7.645290858	2.616908034	2.64830769	1.616803484	2.732026127	2.719383456	2.704556041	2.319915488	2.435340056	1.994137736	2.286493736	2.475813935	2.398073188	2.159404915	2.091599434	1.858252305	2.785926933	1.50326572	1.902770173	1.913183562	1.648470323	1.832568651	1.893946808	1.904330151	1.870014648	2.180756695	2.829388558	1.566670043	2.276688439	2.26615288	2.253796701
PI(40:3)	1.456761896	1.496513667	1.571681824	1.541663437	1.370972102	1.596670734	1.38603773	1.387884614	1.367572393	1.606608087	1.360222926	1.284625464	6.249450627	5.591796131	6.697733944	6.076566067	5.925943491	5.589373215	1.622796941	1.785590693	1.06719936	3.267702723	1.575543798	1.740834188	1.486491731	1.527054762	1.746313138	1.573125956	1.50656275	1.508570233	1.358316975	1.360126922	1.230815153	1.574475925	1.237802863	1.387395501	1.367900524	1.097022727	1.175939812	1.261474049	1.141698404	1.233564409	1.352330784	1.907682364	1.034107907	2.723085603	1.312953165	1.450695156
PI(40:0)	0.138396442	0.14974123	0.126826929	0.170746602	0.142604572	0.164272105	0.152007071	0.150551721	0.136984233	0.136691246	0.118263794	0.117751425	0.615037918	0.577634399	0.645520078	0.705613237	0.595689699	0.612119757	0.631181764	0.978361579	0.129496242	1.249523957	0.61698306	0.221641609	0.141220859	0.152797174	0.14091881	0.174231227	0.156708321	0.15520796	0.14896693	0.147540687	0.12328581	0.133957421	0.107620052	0.127171539	0.165880177	0.160841019	0.473860183	0.166397604	0.463200496	0.180461494	0.525984804	1.045258098	0.125480855	1.041269964	0.51415255	0.184701341
PI(38:5)	1.088194476	1.072581564	1.023468	1.103491557	1.052426016	1.241678906	1.110251621	1.12623937	1.065986425	1.3220992	0.725403521	0.804946826	4.718219044	4.423773657	4.652941162	4.388893701	4.571020818	4.59544534	1.19658034	0.891329679	0.959723392	0.724318739	1.254718127	1.117716298	1.110402526	1.094470984	1.137186667	1.126011793	1.156512106	1.173166011	1.088046589	1.103714583	0.959387783	1.295657216	0.660117204	0.869342573	0.858887916	0.748851462	0.923287299	0.862435415	0.968146703	0.926292548	0.997150283	0.952275298	0.529964527	0.603598949	1.045598439	0.931430248
PI(36:2)	0.533568585	0.587668809	0.521411043	0.547955561	0.565773156	0.6382336	0.603076881	0.584926863	0.528124007	0.561965235	0.376616989	0.369914816	2.44068212	2.515738429	2.450090344	2.353935081	2.630333038	2.306823878	0.346959544	0.89165563	0.241999624	0.904282501	0.39961012	0.220148777	0.54445774	0.59966205	0.579345603	0.559138327	0.621728743	0.603017384	0.591015343	0.573228326	0.475311607	0.55072593	0.34272146	0.399508002	0.210913916	0.162140366	0.272766937	0.173072938	0.3141589	0.218942936	0.289132953	0.952623536	0.23449576	0.753568751	0.333008434	0.183457314
PI(48:1)	0.087700616	0.100863325	0.091748855	0.097204549	0.109592305	0.099664588	0.114409549	0.089457066	0.085015903	0.096846014	0.099020348	0.101496808	0.376943922	0.414635128	0.397560874	0.391747555	0.434067134	0.390574431	0.333888935	0.523686098	0.084604347	0.283533246	0.325381996	0.19847796	0.089490425	0.10292176	0.101943172	0.099188315	0.120431104	0.094165333	0.112121358	0.087667925	0.076514313	0.094909094	0.090108517	0.109616552	0.084349343	0.15363476	0.250667369	0.149007478	0.244280778	0.152920554	0.278240779	0.559493695	0.081980956	0.236277705	0.271151663	0.1653983
PI(36:1)	0.328254221	0.319193831	0.346898358	0.344122305	0.301368957	0.368227447	0.311304197	0.327034958	0.314856089	0.362316062	0.199536715	0.241189928	1.473575702	1.38191848	1.421750961	1.325737033	1.297217555	1.455584602	0.297260323	0.757361586	0.190214056	0.847306747	0.336701516	0.220836846	0.334953287	0.325707991	0.38544262	0.35114521	0.331174678	0.34790953	0.305078113	0.320494259	0.28337048	0.355069741	0.181578411	0.260485123	0.164871165	0.137184951	0.198173548	0.147224564	0.224467677	0.164079966	0.247716936	0.809146994	0.184315945	0.706088956	0.280584597	0.184030705
PI(36:4)	0.492567377	0.524988841	0.485248361	0.55374584	0.482014145	0.53391256	0.540279591	0.514541582	0.512672168	0.733548143	0.365367777	0.386310818	2.187496014	2.325202103	2.073732741	2.230616318	2.219998291	2.113518414	0.426299761	0.525875798	0.34685611	0.460235201	0.441205389	0.498295142	0.502619772	0.535702899	0.539164846	0.565046775	0.529685874	0.504452532	0.529473999	0.504250751	0.461404951	0.71887718	0.332484677	0.417215684	0.322293558	0.322880855	0.298529245	0.348946178	0.308967359	0.322496333	0.355249801	0.561833117	0.336100882	0.383529334	0.367671157	0.415245952
PI(40:4)	0.33013589	0.385958193	0.377876736	0.350947101	0.343752493	0.380546347	0.389082492	0.370335164	0.346979558	0.432458931	0.34358362	0.333904491	1.44445428	1.620126493	1.590000855	1.560258288	1.511863241	1.611998476	0.431970909	0.52158383	0.358180737	0.657121215	0.398464444	0.441312741	0.336873357	0.393834891	0.41986304	0.358109287	0.377749993	0.359548703	0.381300842	0.362928461	0.312281602	0.423809752	0.312661094	0.36061685	0.221231548	0.248384092	0.276904429	0.282892783	0.255425926	0.285247163	0.359975758	0.557247681	0.347074358	0.547601013	0.332053703	0.367760617
PI(40:5)	0.322565493	0.325652861	0.303265397	0.290590864	0.297584217	0.360328633	0.340096249	0.354064416	0.342314401	0.475240014	0.262488811	0.243620285	1.477488078	1.399453078	1.405660868	1.188971299	1.361588534	1.339761474	0.338615599	0.345177129	0.227641953	0.296934721	0.300865882	0.429329353	0.329148462	0.332298838	0.336961552	0.296521289	0.327015623	0.340446554	0.333294324	0.346983128	0.308082961	0.465735214	0.238864818	0.263109908	0.184660896	0.259667504	0.21058184	0.266995866	0.187105648	0.249808496	0.282179666	0.368778984	0.220583288	0.247445601	0.250721568	0.357774461
PI(34:1)	0.108420057	0.153306832	0.139535042	0.130907268	0.144124663	0.176464929	0.152043601	0.160058893	0.106207403	0.148837378	0.103193539	0.124290473	0.59252876	0.636898893	0.64822856	0.536114241	0.584381464	0.614661796	0.099282977	0.277292961	0.117273203	0.321688045	0.111479916	0.10924301	0.110632711	0.156435542	0.155038936	0.133578845	0.15837875	0.166728013	0.149002729	0.156857715	0.095586663	0.145860631	0.09390612	0.134233711	0.07527174	0.088205299	0.069525894	0.076500707	0.078067168	0.077880317	0.082735814	0.296253164	0.113636825	0.268073371	0.09289993	0.091035841
PI(36:3)	0.261606257	0.278280539	0.243122783	0.28611108	0.242811914	0.280044699	0.258821491	0.256654723	0.258936805	0.262032333	0.185398888	0.163396186	0.946325142	1.041478569	1.034711399	1.203340385	1.070878685	1.006137255	0.207631769	0.320452566	0.158722419	0.452657984	0.193539203	0.198161344	0.26694516	0.283959734	0.270136426	0.291950082	0.26682628	0.264592498	0.253645061	0.251521628	0.233043125	0.256791686	0.168712988	0.176467881	0.132405972	0.138731812	0.147885875	0.141140559	0.137848435	0.123109949	0.173026474	0.342363852	0.153800793	0.377214987	0.161282669	0.165134454
PI(38:2)	0.173447085	0.178630886	0.165588378	0.173729484	0.174085893	0.200949494	0.189390148	0.187962962	0.175216952	0.182147215	0.134206486	0.149403145	0.797659765	0.756072354	0.775724996	0.71082541	0.764356451	0.783466412	0.206943381	0.374848992	0.117976713	0.319970585	0.197802704	0.176016531	0.176986821	0.182276414	0.183987086	0.177274984	0.191303179	0.189861578	0.185602345	0.184203703	0.157695257	0.178504271	0.122127902	0.161355397	0.125967927	0.096202153	0.146146455	0.12430546	0.139691175	0.133541158	0.172452817	0.400479692	0.11431852	0.266642154	0.164835587	0.146680442
PI(40:2)	0.270102782	0.276734125	0.321918984	0.306195204	0.289527981	0.302858491	0.299072859	0.268978629	0.259078178	0.336226494	0.252934417	0.278316668	0.942474015	0.972553738	1.201874207	1.144336879	1.186066458	0.997580338	0.368480599	0.404544421	0.460387388	0.748424726	0.373187205	0.400549311	0.275615084	0.28238176	0.35768776	0.312444086	0.318162616	0.286147478	0.293091402	0.263599056	0.233170361	0.329501964	0.230170319	0.300582001	0.272490357	0.243377326	0.232626641	0.25287204	0.235597983	0.241421822	0.307067166	0.432205578	0.44611181	0.623687271	0.310989338	0.333791092
PI(42:6)	0.078096216	0.086004828	0.0596239	0.077857211	0.079865847	0.092173896	0.083376434	0.082733561	0.075705515	0.062936339	0.049271656	0.062501437	0.350227187	0.300147657	0.301314017	0.30687923	0.338366093	0.321537304	0.086166396	0.066949987	0.137814616	0.157224864	0.104063235	0.105856707	0.079690016	0.087760028	0.066248778	0.079446134	0.087764667	0.087087959	0.081708905	0.08107889	0.068134964	0.061677613	0.044837207	0.067501552	0.065209104	0.055565516	0.058378317	0.071718636	0.070503547	0.06720345	0.07180533	0.071527764	0.133541295	0.13102072	0.086719363	0.088213922
PI(44:3)	0.031865401	0.027935148	0.031926131	0.035800624	0.017599911	0.041440109	0.030760345	0.037978936	0.031540243	0.034409274	0.034767955	0.029728384	0.145688178	0.113714988	0.154828232	0.146480567	0.107498484	0.139065273	0.110092066	0.04974124	0.045015294	0.06157774	0.102240652	0.049516022	0.032515715	0.028505253	0.035473478	0.036531249	0.019340562	0.039153542	0.030145138	0.037219357	0.028386219	0.033721089	0.031638839	0.032106654	0.041051827	0.052238629	0.07339471	0.033010682	0.068160435	0.046250901	0.091743388	0.05314235	0.04361947	0.051314784	0.085200544	0.041263352
PI(40:6)	0.141245413	0.150587152	0.146506834	0.13688458	0.144038215	0.16422978	0.155118078	0.152064611	0.141245413	0.159529664	0.112795736	0.122714522	0.602186078	0.672581264	0.61774028	0.539148319	0.637571929	0.571889976	0.121216916	0.164731797	0.102859573	0.115208856	0.125299019	0.158344448	0.144127972	0.153660359	0.162785371	0.139678143	0.158283753	0.15516797	0.152015716	0.149023319	0.127120871	0.156339071	0.10264412	0.132531684	0.082057589	0.099946143	0.086336835	0.112780946	0.089244316	0.101398079	0.101014097	0.17599551	0.099670129	0.09600738	0.104415849	0.131953707
PI(48:0)	0.039591304	0.036607933	0.048393359	0.046799296	0.044753557	0.054307913	0.047704341	0.049771991	0.039187312	0.052157287	0.031546511	0.038149228	0.188689968	0.158488578	0.209407149	0.185498721	0.182262535	0.19921442	0.126726664	0.162079613	0.048727719	0.1274865	0.135559329	0.099214407	0.04039929	0.037355033	0.053770399	0.047754384	0.049179733	0.051311331	0.046750254	0.048776551	0.03526858	0.051114141	0.028707325	0.041201166	0.086759956	0.082638923	0.093456242	0.073166967	0.099970007	0.072297881	0.105605553	0.173161979	0.047216782	0.10623875	0.112966108	0.082678673
PI(40:7)	0.086018825	0.098789682	0.082568077	0.091325093	0.092749838	0.104111674	0.099884441	0.096399698	0.086018825	0.089907462	0.07514744	0.080604516	0.436231963	0.398686458	0.424692507	0.388274534	0.40502154	0.381978853	0.193530549	0.135550291	0.153886154	0.177909322	0.170299707	0.230740821	0.087774311	0.100805798	0.091742308	0.09318887	0.101922899	0.098367039	0.097886752	0.094471704	0.077416942	0.088109313	0.068384171	0.087052877	0.095792265	0.11048129	0.087649705	0.104502183	0.077128491	0.100678022	0.100797161	0.090511679	0.093196556	0.092661105	0.088697764	0.120177511
PS(38:4)	14.22490939	14.2622251	13.50381061	15.53886653	13.21712376	15.97234251	15.53886653	14.23382559	14.84268216	15.50588423	14.76763049	15.43972942	25.74037931	24.07032209	24.93462157	25.69276884	24.7976617	26.39559503	18.14928944	16.72591992	36.01543541	15.1205659	12.64693318	15.81440958	14.51521366	14.55329092	15.00423401	15.85598626	14.52431182	15.09102656	15.2280892	13.94914908	7.958413944	9.315766549	5.248543743	10.19490777	12.78320243	14.88334257	10.98299158	12.60454854	10.50112223	14.89234466	14.99941276	17.72189015	34.6102589	12.49633545	10.45201089	13.06975998
PS(36:1)	12.04870501	12.31413015	10.91235005	12.74145408	11.11769706	13.85629068	12.61143925	11.85073203	11.8967285	6.511983276	6.192910728	5.390186795	21.59046542	20.80694483	20.5940583	21.83561158	20.85625891	22.5807831	9.352118157	8.44608153	8.431988329	10.28203576	10.05705245	10.62754079	12.29459695	12.56543893	12.12483338	13.00148376	12.21724952	13.09173345	12.35921047	11.61371739	5.307055654	6.38174361	5.635548762	5.821401738	7.822450078	7.13610834	7.140724849	6.283758756	6.908577412	7.275622962	7.72902327	8.949016243	8.103006275	8.497550217	8.311613596	8.783091565
PS(40:7)	2.91319778	3.098690399	2.792023478	3.058877154	2.821768129	3.291901273	3.058877153	3.038827216	1.906001875	2.008760287	1.339550096	2.31152734	5.02638108	4.857576166	4.931646618	5.310332162	5.047882608	5.088455302	5.387769962	4.59671953	3.922807165	3.953107894	3.060766946	4.115229737	2.972650796	3.161928979	3.102248309	3.121303218	3.100844098	3.110261974	2.99769961	2.978050671	1.715401688	1.968585081	1.218990587	2.496449527	2.916332924	3.448937892	2.576527509	3.37325943	2.475023725	3.689725874	4.452702448	4.870438154	3.769755108	3.267031317	2.52955946	3.401016312
PS(38:3)	3.066252452	3.21139013	3.091892179	3.22684085	2.884168965	3.599742169	3.160986955	3.042639788	2.277216653	2.462460548	1.554666671	1.754403572	5.421586188	5.637669796	5.465738324	5.585009474	5.705586734	5.674224864	3.827494764	3.165996857	3.186775941	3.313227487	4.081973549	3.500431931	3.128829032	3.276928704	3.435435754	3.292694744	3.169416445	3.40111694	3.097767216	2.981786992	2.049494988	2.413211337	1.41474667	1.894755858	2.57521516	2.83169161	2.208335077	2.41467085	2.090232469	2.560703003	3.163218813	3.354520934	3.062440843	2.738204535	3.373531859	2.892918951
PS(40:6)	2.273773007	2.357247248	2.158577288	2.472004121	2.150201827	2.504971097	2.44677959	2.291973376	1.868850488	1.991147322	1.519367622	1.498167238	3.971260565	4.102089178	4.017486041	4.302141753	4.15316761	4.193072295	2.650419549	2.378602756	3.031967787	1.876196975	2.746144415	2.023369557	2.320176538	2.405354335	2.398419209	2.522453185	2.362859151	2.366752738	2.397843998	2.246133909	1.68196544	1.951324376	1.382624536	1.618020617	1.907177175	2.085181743	1.405215332	1.840696958	1.303005053	2.117848957	2.19042938	2.520240259	2.913672677	1.550576013	2.269540838	1.672206245
PS(40:5)	2.310411115	2.304679435	2.248997167	2.470001113	2.1815879	2.631893795	2.470001113	2.349402353	1.583344605	1.504976697	1.44798185	1.245867415	4.381842913	4.133564456	4.159222046	4.219823063	4.196216513	4.146139903	1.798806408	1.558943258	1.25515728	1.503201293	1.945713774	1.541394129	2.357562362	2.351713709	2.498885741	2.520409299	2.39734934	2.486672142	2.42060109	2.302414306	1.425010145	1.474877163	1.317663483	1.345536808	1.435739208	1.381531708	1.137392362	1.327336488	1.109209927	1.474797227	1.486616866	1.651772894	1.206186124	1.242315118	1.608027913	1.273879445
PS(36:2)	1.906667112	1.865576251	2.065791987	2.035861389	1.695627065	2.101098259	2.015087293	1.807426652	1.108730594	1.200639277	1.016869766	1.041467958	3.217593769	3.095882144	3.592356004	3.490146545	3.108644827	3.360858401	1.333578793	1.383974654	1.449218688	1.741540187	1.916143314	1.754206097	1.945578686	1.903649236	2.29532443	2.077409581	1.863326445	1.985164643	1.974785547	1.771278119	0.997857535	1.176626492	0.925351487	1.124785395	1.330747492	1.119923746	1.218283281	0.9261607	1.209486899	1.23225674	1.102131233	1.46638552	1.392676041	1.43928941	1.583589516	1.449757105
PS(38:5)	1.060240553	0.927753157	1.046382969	1.17249507	1.074131152	1.271597116	1.244280483	1.22757846	0.779425891	0.868026515	0.590635043	1.01081479	1.798825324	1.629855305	1.859012233	1.799810104	1.925560376	1.794993738	1.499520211	1.270299319	2.65738094	1.082306396	1.158035382	1.528100312	1.081878115	0.946686895	1.162647743	1.196423541	1.180363904	1.201433405	1.219394873	1.203026891	0.701483302	0.850665985	0.537477889	1.091679973	0.811062741	1.189517072	1.070248152	1.050231272	0.75802381	1.140628149	1.239272901	1.345941215	2.553700692	0.894468096	0.957054034	1.26289282
PS(40:4)	1.724753361	1.693537626	1.613627682	1.856759276	1.63609213	1.976780997	1.799919706	1.708008267	1.213621576	1.331810072	0.998530887	0.903393457	3.431183538	3.205317939	3.134237066	3.151159571	3.197554872	3.139711042	1.378514208	1.339783464	1.731318128	1.583895083	1.652694576	1.649263562	1.75995241	1.728099618	1.792919647	1.894652322	1.797903439	1.867706913	1.763921311	1.673848102	1.092259418	1.305173871	0.908663107	0.975664934	1.10150265	1.062839973	1.099215917	0.918764468	1.055648549	1.14480879	1.13926794	1.419562899	1.663769102	1.309004201	1.365863286	1.363027738
PS(38:2)	0.847028404	0.724188612	0.838802943	0.816546426	0.696581835	0.84801957	0.858206958	0.78843878	0.510964517	0.554648872	0.356868455	0.425894376	0.874790948	1.248365157	1.448931509	1.411079551	1.291230006	1.391164569	0.730086194	0.613893615	0.709627308	0.696779618	0.952218389	0.76494605	0.8520698	0.738967972	0.93200327	0.833210639	0.765474544	0.801227863	0.841042819	0.772670004	0.459868066	0.543555895	0.324750294	0.459965926	0.650377972	0.573037966	0.522468445	0.498658694	0.475909855	0.537561024	0.60337702	0.650448839	0.681940522	0.575850924	0.786957347	0.632186818
